# Supplementary material for: Evaluation of putative reference genes for quantitative real-time PCR normalization in Lilium regale during development and under stress
Source: PeerJ. 2016 Mar 21;4:e1837. doi: 10.7717/peerj.1837 (PMC4806604; doi:10.7717/peerj.1837)
Supplement: Supplemental Information 6 [file peerj-04-1837-s006.xlsx]

## Sheet: Fig. 1
	ACT	18S rRNA	BHLH	CLA	CYP	EF	GAPDH	SAND	TIP41
P0	27.246	24.5852	22.0908	24.2966	27.7558	23.9384	23.518	27.8629	27.3677
P25	23.3812	22.7508	21.7132	23.0576	21.1654	20.676	19.0138	25.2247	23.6708
P50	21.1561	21.933	21.2755	22.1016	19.9461	19.843	18.2881	24.4659	22.4526
P75	20.5464	21.0601	21.9659	21.5154	19.3323	19.3287	17.6041	23.2576	22.1189
P100	19.7509	20.1086	20.7301	20.4767	18.3267	18.3461	16.2252	22.175	20.394

## Sheet: Fig. 2
Output of geNorm
	ACT	BHLH	CLA	CYP	EF1	GAPDH	SAND	TIP41	18S rRNA	Normalisation Factor
Inoculation-2H	0.775386	0.968255	1	1	0.517906	0.717311	1	1	0.372492	1.54026
Inoculation-6H	0.539444	0.767475	0.9239	0.333788	0.503737	0.361368	0.944313	0.411154	0.712932	1.13072
Inoculation-12H	0.352388	0.582251	0.468136	0.155793	0.274261	0.351448	0.454921	0.193758	0.625389	0.693989
Inoculation-24H	0.651764	0.669695	0.632986	0.280558	0.458411	0.492728	0.619021	0.312081	0.63464	1.0009
Inoculation-36H	0.390769	0.903362	0.546119	0.248507	0.407539	0.288912	0.521534	0.259129	0.603581	0.84347
Inoculation-48H	0.558813	0.909912	0.584301	0.236447	0.53061	0.326228	0.620268	0.265483	0.886918	0.980038
	0.525163	0.787318	0.66612	0.308214	0.438332	0.402163	0.664411	0.345818	0.619313
M < 1.5	0.425127	0.497918	0.401458	0.652337	0.447487	0.502566	0.405266	0.583677	0.816033
	ACT	BHLH	CLA	CYP	EF	GAPDH	SAND	TIP41	18S rRNA	Normalisation Factor
Cold-2H	0.272014	0.467089	0.188772	0.333051	0.741374	0.395293	0.287576	0.259817	0.36832	0.721695
Cold-6H	0.380308	0.231265	0.359049	0.239838	0.624102	0.390188	0.287802	0.294566	0.245434	0.681327
Cold-12H	0.835729	0.570821	0.639024	0.454689	1	0.546177	0.528686	0.448434	0.343964	1.19817
Cold-24H	0.996271	0.485834	0.473801	0.564394	0.686062	0.715268	0.605601	0.466631	0.333644	1.19413
Cold-36H	0.756514	1	0.979658	0.577243	0.709208	1	0.678695	0.749145	0.258665	1.47425
Cold-48H	0.846888	0.271677	0.435876	0.355309	0.56037	0.610758	0.501598	0.541949	0.263442	0.964157
	0.617024	0.448496	0.454053	0.401743	0.708192	0.576737	0.456258	0.432024	0.298467
M < 1.5	0.606973	0.657873	0.610396	0.427447	0.592019	0.419859	0.398286	0.448937	0.641634
	ACT	BHLH	CLA	CYP	EF	GAPDH	SAND	TIP41	18S rRNA	Normalisation Factor
Hot-2H	0.365959	0.217912	0.130823	0.399396	0.307824	0.227855	0.14164	0.15671	0.124707	0.751085
Hot-6H	0.544	0.462915	0.25085	0.619666	0.480462	0.241246	0.193354	0.156522	0.140537	1.06845
Hot-12H	0.517285	0.417631	0.147531	0.455042	0.3383	0.203438	0.108606	0.149168	0.117958	0.826188
Hot-24H	0.998668	0.148546	0.265489	0.507917	0.358898	0.202898	0.128713	0.231177	0.17007	0.960094
Hot-36H	0.631692	0.368054	0.417319	0.665049	0.356344	0.196265	0.179783	0.325768	0.712594	1.37623
Hot-48H	0.756988	0.400012	0.326169	0.534132	0.333313	0.185961	0.0830384	0.21284	0.605559	1.1415
	0.605289	0.311939	0.236496	0.522378	0.358778	0.208777	0.133713	0.19711	0.230943
M < 1.5	0.654655	0.800305	0.615186	0.474119	0.531012	0.58715	0.6698	0.560464	1.09329
	ACT	BHLH	CLA	CYP	EF	GAPDH	SAND	TIP41	18S rRNA	Normalisation Factor
Salinity-2H	0.0782375	0.15239	0.116625	0.292341	0.243146	0.157966	0.0907032	0.0900678	0.0917579	0.479227
Salinity-6H	0.433023	0.381478	0.351119	0.344903	0.485217	0.323237	0.392689	0.251128	0.176474	1.22517
Salinity-12H	0.173109	0.229332	0.163149	0.134222	0.326932	0.195467	0.174246	0.108922	0.187436	0.656046
Salinity-24H	1	0.449229	0.335631	0.612367	0.886878	0.525117	0.269805	0.272917	0.229965	1.63379
Salinity-36H	0.434943	0.468892	0.307357	0.527852	0.636409	0.478726	0.250971	0.272655	0.124053	1.28788
Salinity-48H	0.35401	0.330723	0.272029	0.553597	0.547329	0.420108	0.224749	0.215831	0.295842	1.23384
	0.310896	0.312355	0.239235	0.366456	0.477916	0.319014	0.213403	0.184596	0.171693
M < 1.5	0.760495	0.388857	0.384392	0.685327	0.401975	0.39972	0.522694	0.379929	0.713226
	ACT	BHLH	CLA	CYP	EF	GAPDH	SAND	TIP41	18S rRNA	Normalisation Factor
Drought-2D	0.00649883	0.0824774	0.1927	0.00736202	0.122129	0.0164234	0.0739271	0.00915314	0.336592	0.966292
Drought-3D	0.0144738	0.0768294	0.123884	0.0127232	0.135081	0.0182646	0.129802	0.0150826	0.384414	1.239
Drought-4D	0.0165113	0.065543	0.168295	0.0102353	0.126817	0.0196343	0.102443	0.0185252	0.42987	1.26003
Drought-6D	0.009572	0.0716108	0.190945	0.00879995	0.0828241	0.0116634	0.0661886	0.0137688	0.347799	0.967912
Drought-8D	0.00923979	0.0416115	0.0843959	0.00523743	0.112074	0.00847357	0.0372585	0.00832525	0.313152	0.684863
	0.0106555	0.065844	0.145291	0.00849294	0.114196	0.0142232	0.0753208	0.0124	0.360134
M < 1.5	0.525287	0.425687	0.552019	0.370839	0.487283	0.391373	0.47429	0.410642	0.387769
	ACT	BHLH	CLA	CYP	EF	GAPDH	SAND	TIP41	18S rRNA	Normalisation Factor
Development-1M	0.421928	0.251535	0.681926	0.657585	0.196775	0.205037	0.189495	0.282553	1	2.09309
Development-2M	0.274677	0.264762	0.603598	0.360437	0.273804	0.351385	0.244776	0.330849	0.741365	2.22351
Development-3M	0.234934	0.224182	0.369636	0.539196	0.330023	0.301483	0.30899	0.291059	0.256622	1.78987
Development-4M	0.00808133	0.049978	0.0899951	0.00164862	0.0238434	0.00830479	0.0202678	0.0166064	0.0545871	0.153709
Development-5M	0.0430128	0.402365	0.412237	0.00346826	0.103711	0.0525513	0.128273	0.0838236	0.119322	0.765207
Development-6M	0.0845248	0.328944	0.4832	0.0387003	0.163516	0.0441439	0.145522	0.10463	0.338449	1.02064
	0.0963486	0.214995	0.373788	0.0551966	0.138926	0.0864855	0.132545	0.125796	0.273593
M < 1.5	1.11588	1.43994	1.16903	2.6236	0.971631	1.17265	0.987524	0.913042	1.1922
	ACT	BHLH	CLA	CYP	EF	GAPDH	SAND	TIP41	18S rRNA	Normalisation Factor
Inoculation-2H	0.775386	0.968255	1	1	0.517906	0.717311	1	1	0.372492	3.57815
Inoculation-6H	0.539444	0.767475	0.9239	0.333788	0.503737	0.361368	0.944313	0.411154	0.712932	2.56368
Inoculation-12H	0.352388	0.582251	0.468136	0.155793	0.274261	0.351448	0.454921	0.193758	0.625389	1.55487
Inoculation-24H	0.651764	0.669695	0.632986	0.280558	0.458411	0.492728	0.619021	0.312081	0.63464	2.28435
Inoculation-36H	0.390769	0.903362	0.546119	0.248507	0.407539	0.288912	0.521534	0.259129	0.603581	1.87866
Inoculation-48H	0.558813	0.909912	0.584301	0.236447	0.53061	0.326228	0.620268	0.265483	0.886918	2.17196
Cold-2H	0.272014	0.467089	0.188772	0.333051	0.741374	0.395293	0.287576	0.259817	0.36832	1.45999
Cold-6H	0.380308	0.231265	0.359049	0.239838	0.624102	0.390188	0.287802	0.294566	0.245434	1.50579
Cold-12H	0.835729	0.570821	0.639024	0.454689	1	0.546177	0.528686	0.448434	0.343964	2.70614
Cold-24H	0.996271	0.485834	0.473801	0.564394	0.686062	0.715268	0.605601	0.466631	0.333644	2.62387
Cold-36H	0.756514	1	0.979658	0.577243	0.709208	1	0.678695	0.749145	0.258665	3.55637
Cold-48H	0.846888	0.271677	0.435876	0.355309	0.56037	0.610758	0.501598	0.541949	0.263442	2.20223
Hot-2H	0.365959	0.217912	0.130823	0.399396	0.307824	0.227855	0.14164	0.15671	0.124707	0.888553
Hot-6H	0.544	0.462915	0.25085	0.619666	0.480462	0.241246	0.193354	0.156522	0.140537	1.29067
Hot-12H	0.517285	0.417631	0.147531	0.455042	0.3383	0.203438	0.108606	0.149168	0.117958	0.993708
Hot-24H	0.998668	0.148546	0.265489	0.507917	0.358898	0.202898	0.128713	0.231177	0.17007	1.12619
Hot-36H	0.631692	0.368054	0.417319	0.665049	0.356344	0.196265	0.179783	0.325768	0.712594	1.403
Hot-48H	0.756988	0.400012	0.326169	0.534132	0.333313	0.185961	0.0830384	0.21284	0.605559	1.16503
Salinity-2H	0.0782375	0.15239	0.116625	0.292341	0.243146	0.157966	0.0907032	0.0900678	0.0917579	0.529999
Salinity-6H	0.433023	0.381478	0.351119	0.344903	0.485217	0.323237	0.392689	0.251128	0.176474	1.57604
Salinity-12H	0.173109	0.229332	0.163149	0.134222	0.326932	0.195467	0.174246	0.108922	0.187436	0.800972
Salinity-24H	1	0.449229	0.335631	0.612367	0.886878	0.525117	0.269805	0.272917	0.229965	2.02413
Salinity-36H	0.434943	0.468892	0.307357	0.527852	0.636409	0.478726	0.250971	0.272655	0.124053	1.66306
Salinity-48H	0.35401	0.330723	0.272029	0.553597	0.547329	0.420108	0.224749	0.215831	0.295842	1.38068
Drought-2D	0.00649883	0.0824774	0.1927	0.00736202	0.122129	0.0164234	0.0739271	0.00915314	0.336592	0.167983
Drought-3D	0.0144738	0.0768294	0.123884	0.0127232	0.135081	0.0182646	0.129802	0.0150826	0.384414	0.209841
Drought-4D	0.0165113	0.065543	0.168295	0.0102353	0.126817	0.0196343	0.102443	0.0185252	0.42987	0.217696
Drought-6D	0.009572	0.0716108	0.190945	0.00879995	0.0828241	0.0116634	0.0661886	0.0137688	0.347799	0.163342
Drought-8D	0.00923979	0.0416115	0.0843959	0.00523743	0.112074	0.00847357	0.0372585	0.00832525	0.313152	0.114458
Development-1M	0.421928	0.251535	0.681926	0.657585	0.196775	0.205037	0.189495	0.282553	1	1.22793
Development-2M	0.274677	0.264762	0.603598	0.360437	0.273804	0.351385	0.244776	0.330849	0.741365	1.37322
Development-3M	0.234934	0.224182	0.369636	0.539196	0.330023	0.301483	0.30899	0.291059	0.256622	1.24705
Development-4M	0.00808133	0.049978	0.0899951	0.00164862	0.0238434	0.00830479	0.0202678	0.0166064	0.0545871	0.0940775
Development-5M	0.0430128	0.402365	0.412237	0.00346826	0.103711	0.0525513	0.128273	0.0838236	0.119322	0.526782
Development-6M	0.0845248	0.328944	0.4832	0.0387003	0.163516	0.0441439	0.145522	0.10463	0.338449	0.630831
	0.216656	0.292356	0.319296	0.162134	0.316264	0.175156	0.216498	0.153127	0.297956
M < 1.5	1.39773	1.14783	1.28567	1.73031	1.15962	1.17025	1.16184	1.12012	1.70436

## Sheet: Fig. 3
	V2/3	V3/4	V4/5	V5/6	V6/7	V7/8	V8/9
Total	0.223	0.195	0.196	0.158	0.173	0.184	0.178
Developmental stages	0.154	0.195	0.145	0.145	0.12	0.134	0.288
Biotic stress	0.098	0.064	0.065	0.063	0.075	0.066	0.088
Drought stress	0.088	0.084	0.072	0.055	0.057	0.053	0.055
Salt stress	0.051	0.059	0.041	0.062	0.084	0.077	0.078
Cold stress	0.059	0.07	0.086	0.074	0.085	0.073	0.063
Heat stress	0.085	0.09	0.093	0.083	0.071	0.085	0.116

## Sheet: Fig. 5
Cq	SAND	CLA	ACT	CLA+SAND	CLA+SAND+ACT	BHLH	CYP	SD	SAND	CLA	ACT	CLA+SAND	CLA+SAND+ACT	BHLH	CYP
2 hpi	0.646455	0.778508	0.878508	0.646455	0.646455	0.655091	0.646455		0.148303	0.111275	0.101325	0.210731	0.192308	0.013823	0.208356
6 hpi	0.516672	0.528318	0.705608	0.521262	0.576622	0.634373	1.49251		0.0515279	0.117349	0.156647	0.115849	0.057612	0.137941	0.331356
12 hpi	2.23318	2.1689	2.23546	2.15749	2.18317	1.6976	6.66266		0.186596	0.119992	0.13522	0.120852	0.183062	0.0908725	0.364557
24 hpi	1.18787	1.16114	0.869434	1.1605	1.05401	1.07917	2.66283		0.249397	0.0605915	0.0452542	0.0605828	0.219465	0.0551526	0.138607
36 hpi	0.427041	0.40744	0.442229	0.410656	0.420922	0.247426	0.909641		0.0837924	0.123703	0.134269	0.12474	0.0818453	0.073552	0.276496
48 hpi	0.208377	0.221469	0.178803	0.211666	0.20009	0.145382	0.55731		0.130841	0.105016	0.103978	0.150551	0.0698934	0.00369977	0.083526

## Sheet: Table 4
Output of BestKeeper
	ACT	BHLH	CLA	CYP	EF	GAPDH	SAND	TIP41	18S rRNA		Regression Analysis: HKG vs. BestKeeper
Total	HKG 1	HKG 2	HKG 3	HKG 4	HKG 5	HKG 6	HKG 7	HKG 8	HKG 9			ACT	BHLH	CLA	CYP	EF	GAPDH	SAND	TIP41	18S rRNA
n	35	35	35	35	35	35	35	35	35			HKG 1	HKG 2	HKG 3	HKG 4	HKG 5	HKG 6	HKG 7	HKG 8	HKG 9
geo Mean [CP]	21.9975	22.2588	22.2303	20.8878	20.0289	18.7938	24.3728	23.0668	21.9371			vs.	vs.	vs.	vs.	vs.	vs.	vs.	vs.	vs.
ar Mean [CP]	22.1046	22.2919	22.2509	21.0293	20.0593	18.8865	24.4064	23.1327	21.9594			BK	BK	BK	BK	BK	BK	BK	BK	BK
min [CP]	19.8981	20.5176	20.6038	18.4046	18.3985	16.3732	22.1988	20.4255	20.2125
max [CP]	27.1637	25.1045	24.1705	27.6491	23.7887	23.285	27.8235	27.3338	24.4078		coeff. of corr. [r]	0.958	0.885	0.766	0.921	0.904	0.97	0.871	0.966	0.356
std dev [± CP]	1.82612	0.981685	0.799331	2.04785	0.86596	1.50768	1.04533	1.37429	0.794498		coeff. of det. [r^2]	0.918	0.783	0.587	0.848	0.817	0.941	0.759	0.933	0.127
CV [% CP]	8.26128	4.40379	3.59236	9.73808	4.31701	7.98285	4.28303	5.94091	3.61804		intercept [CP]	-11.8154	5.2167	10.7046	-15.9707	4.0695	-10.626	6.7704	-4.0728	16.4106
min [x-fold]	-4.28538	-3.34303	-3.08751	-5.59143	-3.09597	-5.35396	-4.51271	-6.23876	-3.30488		slope [CP]	1.562	0.7863	0.5317	1.7038	0.7363	1.359	0.8121	1.2528	0.2555
max [x-fold]	35.9067	7.18864	3.83768	108.481	13.5467	22.4903	10.9335	19.2532	5.54312		SE [CP]	±0.665	±0.589	±0.635	±1.026	±0.496	±0.484	±0.651	±0.478	±0.954
std dev [± x-fold]	3.54582	1.97477	1.74029	4.1349	1.82255	2.84352	2.06384	2.59241	1.73447		p-value	0.001	0.001	0.001	0.001	0.001	0.001	0.001	0.001	0.0356978
											Power of HKG [x-fold]	2.95263	1.72465	1.44563	3.25758	1.6659	2.56507	1.75577	2.38303	1.19375
Innoculation	HKG 1	HKG 2	HKG 3	HKG 4	HKG 5	HKG 6	HKG 7	HKG 8	HKG 9			ACT	BHLH	CLA	CYP	EF	GAPDH	SAND	TIP41	18S rRNA
n	6	6	6	6	6	6	6	6	6			HKG 1	HKG 2	HKG 3	HKG 4	HKG 5	HKG 6	HKG 7	HKG 8	HKG 9
geo Mean [CP]	20.8235	20.861	21.1862	20.0849	19.5857	17.6818	22.7849	21.944	20.9004			vs.	vs.	vs.	vs.	vs.	vs.	vs.	vs.	vs.
ar Mean [CP]	20.8272	20.8626	21.19	20.1026	19.5884	17.6873	22.7887	21.9574	20.9038			BK	BK	BK	BK	BK	BK	BK	BK	BK
min [CP]	20.2651	20.5642	20.6038	18.4046	19.3127	16.8525	22.1988	20.4255	20.3857
max [CP]	21.4028	21.2979	21.6988	21.0869	20.2648	18.1645	23.3352	22.7932	21.6372		coeff. of corr. [r]	0.909	0.625	0.93	0.955	0.792	0.78	0.931	0.963	-0.552
std dev [± CP]	0.334015	0.235192	0.3527	0.604331	0.26052	0.375944	0.365681	0.59386	0.25686		coeff. of det. [r^2]	0.826	0.391	0.865	0.912	0.627	0.608	0.867	0.927	0.305
CV [% CP]	1.60374	1.12734	1.66447	3.00624	1.32997	2.12549	1.60466	2.7046	1.22877		intercept [CP]	0.1406	11.3657	-0.1145	-25.5352	4.6157	-2.0865	0.4129	-20.0875	32.8699
min [x-fold]	-1.47265	-1.2284	-1.49733	-3.20498	-1.20825	-1.77677	-1.50109	-2.86487	-1.42877		slope [CP]	1.0039	0.4609	1.0339	2.2148	0.7266	0.9596	1.0859	2.0404	-0.5807
max [x-fold]	1.49416	1.35376	1.42662	2.00275	1.60124	1.39737	1.46439	1.8015	1.6665		SE [CP]	±0.202	±0.252	±0.179	±0.301	±0.246	±0.338	±0.186	±0.251	±0.385
std dev [± x-fold]	1.26052	1.17706	1.27695	1.52027	1.19791	1.29769	1.28849	1.50928	1.19488		p-value	0.0120621	0.184849	0.00718054	0.00299112	0.0606839	0.0674844	0.00693416	0.00204589	0.257307
											Power of HKG [x-fold]	2.00541	1.3764	2.04755	4.64217	1.65473	1.94477	2.1227	4.1136	0.668639
Cold	HKG 1	HKG 2	HKG 3	HKG 4	HKG 5	HKG 6	HKG 7	HKG 8	HKG 9
n	6	6	6	6	6	6	6	6	6		coeff. of corr. [r]	0.821	0.778	0.875	0.936	0.328	0.93	0.972	0.898	0.005
geo Mean [CP]	20.5833	21.6632	21.7307	19.7152	18.8945	17.1606	23.3258	21.6302	21.9557		coeff. of det. [r^2]	0.674	0.605	0.766	0.876	0.108	0.865	0.945	0.806	0
ar Mean [CP]	20.5947	21.6745	21.7429	19.7202	18.8963	17.1672	23.3309	21.6363	21.9569		intercept [CP]	-8.4641	-6.1928	-11.1082	-1.8398	14.5295	-5.5438	-1.1694	-2.1597	21.8929
min [CP]	19.9034	20.5176	20.6335	19.1973	18.3985	16.3732	22.758	20.8422	21.6535		slope [CP]	1.4062	1.3485	1.5897	1.0433	0.2113	1.099	1.1856	1.1515	0.0031
max [CP]	21.7763	22.63	23.0091	20.4644	19.234	17.731	23.9968	22.37	22.2391		SE [CP]	±0.482	±0.536	±0.433	±0.193	±0.299	±0.214	±0.141	±0.278	±0.281
std dev [± CP]	0.626601	0.559584	0.554615	0.397314	0.18864	0.395758	0.44356	0.428712	0.222936		p-value	0.0450131	0.0682111	0.0223572	0.00600556	0.52814	0.00718054	0.00115594	0.0150984	0.9925
CV [% CP]	3.04254	2.58176	2.55079	2.01475	0.998293	2.30531	1.90117	1.98144	1.01534		Power of HKG [x-fold]	2.65038	2.54647	3.00987	2.06094	1.15773	2.14206	2.27458	2.22145	1.00215
min [x-fold]	-1.60199	-2.21236	-2.13941	-1.43181	-1.4103	-1.72596	-1.48225	-1.72666	-1.23302
max [x-fold]	2.28626	1.95449	2.42573	1.68095	1.26536	1.48489	1.59221	1.6699	1.21708
std dev [± x-fold]	1.54392	1.47384	1.46878	1.31705	1.13969	1.31563	1.35996	1.34603	1.16711
Heat	HKG 1	HKG 2	HKG 3	HKG 4	HKG 5	HKG 6	HKG 7	HKG 8	HKG 9
n	6	6	6	6	6	6	6	6	6		coeff. of corr. [r]	0.511	0.382	0.972	0.937	0.378	-0.412	0.223	0.786	0.846
geo Mean [CP]	20.6174	22.1905	22.6762	19.3398	19.8763	18.6327	25.0982	22.7649	22.3002		coeff. of det. [r^2]	0.261	0.146	0.945	0.878	0.143	0.17	0.05	0.618	0.716
ar Mean [CP]	20.6224	22.1983	22.6839	19.3414	19.8773	18.6332	25.1016	22.7685	22.3269		intercept [CP]	3.1166	5.1359	-20.904	1.6578	14.1011	22.6314	18.0818	-1.1365	-46.8081
min [CP]	19.9	21.6288	21.8646	18.993	19.456	18.4246	24.5695	22.0436	20.7014		slope [CP]	0.8174	0.7967	2.0353	0.8257	0.2697	-0.1867	0.3278	1.1162	3.2282
max [CP]	21.3483	23.2687	23.5381	19.7287	20.0983	18.8001	25.7889	23.1705	23.2962		SE [CP]	±0.477	±0.67	±0.171	±0.107	±0.229	±0.143	±0.497	±0.305	±0.706
std dev [± CP]	0.368875	0.529292	0.511663	0.208956	0.140604	0.111566	0.347437	0.355202	1.00542		p-value	0.299848	0.453203	0.00115594	0.00580732	0.458266	0.419006	0.669409	0.0639809	0.0338578
CV [% CP]	1.78871	2.38438	2.25562	1.08035	0.707358	0.598749	1.38412	1.56006	4.50319		Power of HKG [x-fold]	1.76223	1.73712	4.09908	1.77239	1.20556	0.878613	1.2551	2.16775	9.37098
min [x-fold]	-1.64422	-1.47602	-1.75515	-1.2717	-1.3382	-1.15517	-1.4426	-1.64862	-3.02887
max [x-fold]	1.6597	2.11129	1.81747	1.30938	1.16637	1.12303	1.61409	1.32468	1.9945
std dev [± x-fold]	1.29135	1.44322	1.42569	1.15585	1.10237	1.0804	1.2723	1.27917	2.00753
Salinity	HKG 1	HKG 2	HKG 3	HKG 4	HKG 5	HKG 6	HKG 7	HKG 8	HKG 9
n	6	6	6	6	6	6	6	6	6		coeff. of corr. [r]	0.974	0.964	0.966	0.762	0.975	0.975	0.85	0.977	0.603
geo Mean [CP]	21.5529	22.189	22.6597	19.8389	19.454	18.0099	24.4186	22.854	22.7479		coeff. of det. [r^2]	0.949	0.929	0.933	0.581	0.951	0.951	0.723	0.955	0.364
ar Mean [CP]	21.5835	22.1964	22.6673	19.8529	19.4636	18.0215	24.4272	22.8631	22.7546		intercept [CP]	-17.0595	3.1863	3.0975	0.1935	-1.047	-3.7907	5.3701	1.0696	11.2621
min [CP]	19.8981	21.6103	22.1138	19.1121	18.5717	17.3025	23.5474	22.299	21.9696		slope [CP]	1.8019	0.8864	0.9125	0.9167	0.9564	1.0171	0.8886	1.0162	0.5359
max [CP]	23.574	23.2318	23.7039	21.3019	20.4386	19.0355	25.6616	23.8984	23.6586		SE [CP]	±0.32	±0.187	±0.187	±0.596	±0.166	±0.177	±0.421	±0.169	±0.542
std dev [± CP]	0.945085	0.493724	0.529598	0.620816	0.507566	0.573568	0.508937	0.59879	0.457597		p-value	0.001	0.00193146	0.00172537	0.0785153	0.001	0.001	0.0319755	0.001	0.205557
CV [% CP]	4.37873	2.22435	2.3364	3.12709	2.60777	3.18269	2.08349	2.61902	2.01101		Power of HKG [x-fold]	3.48679	1.84856	1.8823	1.88779	1.94046	2.02385	1.85138	2.02258	1.44985
min [x-fold]	-3.14898	-1.49353	-1.45998	-1.65499	-1.84339	-1.63282	-1.82916	-1.46913	-1.71506
max [x-fold]	4.05896	2.06017	2.06214	2.75672	1.9787	2.03588	2.36687	2.06253	1.87991
std dev [± x-fold]	1.9253	1.40808	1.44353	1.53774	1.42165	1.4882	1.423	1.51445	1.37325
Drought	HKG 1	HKG 2	HKG 3	HKG 4	HKG 5	HKG 6	HKG 7	HKG 8	HKG 9		coeff. of corr. [r]	0.636	0.74	0.544	0.944	0.408	0.944	0.977	0.859	0.904
n	5	5	5	5	5	5	5	5	5		coeff. of det. [r^2]	0.404	0.548	0.296	0.891	0.166	0.891	0.955	0.738	0.817
geo Mean [CP]	26.4459	24.44	23.3824	25.2804	21.5275	22.5043	25.9225	26.7555	21.6853		intercept [CP]	2.7039	4.5055	4.2907	-6.4265	13.7118	-10.5873	-20.3744	-2.3297	10.5541
ar Mean [CP]	26.4503	24.4425	23.3868	25.2841	21.5289	22.5088	25.9297	26.7591	21.6859		slope [CP]	0.9836	0.8258	0.791	1.3135	0.3238	1.3709	1.918	1.2049	0.4611
min [CP]	25.8185	24.1175	22.9794	24.701	21.2866	22.0437	25.1445	26.1799	21.4306		SE [CP]	±0.482	±0.303	±0.492	±0.185	±0.292	±0.193	±0.168	±0.29	±0.088
max [CP]	27.1637	25.1045	24.1705	25.9815	21.9923	23.256	26.9451	27.3338	21.8876		p-value
std dev [± CP]	0.429483	0.267471	0.405463	0.361426	0.196179	0.413383	0.491555	0.405106	0.139796		Power of HKG [x-fold]	1.97739	1.77252	1.73027	2.48544	1.25162	2.58632	3.77899	2.30521	1.37659
CV [% CP]	1.62373	1.09429	1.73372	1.42946	0.911236	1.83654	1.89572	1.5139	0.644638
min [x-fold]	-1.54482	-1.25048	-1.32228	-1.49423	-1.18173	-1.37611	-1.71474	-1.49027	-1.19315
max [x-fold]	1.64463	1.58505	1.72677	1.62577	1.38013	1.68382	2.0317	1.49315	1.1505
std dev [± x-fold]	1.34675	1.2037	1.32451	1.2847	1.14566	1.33181	1.40596	1.32419	1.10175
Development	HKG 1	HKG 2	HKG 3	HKG 4	HKG 5	HKG 6	HKG 7	HKG 8	HKG 9
n	6	6	6	6	6	6	6	6	6		coeff. of corr. [r]	0.993	0.693	0.899	0.94	0.967	0.967	0.952	0.996	0.909
geo Mean [CP]	23.1954	22.715	22.0031	22.3227	21.2105	19.8162	25.0828	23.3693	22.0356		coeff. of det. [r^2]	0.986	0.48	0.808	0.884	0.935	0.935	0.906	0.992	0.826
ar Mean [CP]	23.2736	22.7353	22.0235	22.5838	21.2461	19.9046	25.1143	23.4164	22.0824		intercept [CP]	-4.7438	12.8725	9.4077	-24.9234	3.6065	-6.8278	7.3624	1.5584	3.0208
min [CP]	21.143	21.8311	21.1561	19.0093	19.9978	17.8821	23.8932	22.0213	20.2125		slope [CP]	1.2494	0.4398	0.5626	2.1185	0.7866	1.1921	0.7916	0.9747	0.85
max [CP]	26.8492	24.8402	24.0778	27.6491	23.7887	23.285	27.8235	26.3377	24.4078		SE [CP]	±0.282	±0.866	±0.519	±1.453	±0.392	±0.595	±0.482	±0.166	±0.738
std dev [± CP]	1.64266	0.701646	0.690139	3.18993	0.988136	1.68981	0.91883	1.25758	1.20499		p-value	0.001	0.127272	0.014853	0.00525877	0.00161631	0.00161631	0.0034214	0.001	0.0120621
CV [% CP]	7.05803	3.08616	3.13364	14.1248	4.65091	8.48953	3.65859	5.37051	5.45676		Power of HKG [x-fold]	2.37743	1.35642	1.47693	4.34242	1.725	2.28485	1.73099	1.96523	1.8025
min [x-fold]	-4.14791	-1.84534	-1.79875	-9.9411	-2.31758	-3.82147	-2.28094	-2.54557	-3.53842
max [x-fold]	12.5871	4.3628	4.21258	40.1233	5.97228	11.0719	6.68383	7.82654	5.17727
std dev [± x-fold]	3.12241	1.62636	1.61344	9.12565	1.98362	3.22613	1.89058	2.39094	2.30535
